# Supplementary material for: Contribution of Genetic Test to Early Diagnosis of Methylenetetrahydrofolate Reductase (MTHFR) Deficiency: The Experience of a Reference Center in Southern Italy
Source: Genes (Basel). 2023 Apr 26;14(5):980. doi: 10.3390/genes14050980 (PMC10218448; doi:10.3390/genes14050980)
Supplement: Supplementary file 1 [file genes-14-00980-s001.zip]

Archive with 1 entries (1 files):
- genes-2327514-supplementary.pdf
